# Supplementary material for: Dynamic monitoring of rice plant height during the early growth stage using UAV-LiDAR and GWAS analysis of growth rate
Source: Front Plant Sci. 2026 Jun 10;17:1795968. doi: 10.3389/fpls.2026.1795968 (PMC13290948; doi:10.3389/fpls.2026.1795968)
Supplement: Supplementary file 1 [file DataSheet1.csv]

Trait_x	Marker	Chr	Pos	df	F	p	add_effect	add_F	add_p	dom_effect	dom_F	dom_p	errordf	MarkerR2	Genetic Var	Residual Var	-2LnLikelihood	Trait_y	Locus	Site	Allele	Effect	Obs
Tmax_day	S6_3506931	6.0	3506931.0	2	12.5363819096718	7.450210434829909e-06	4.205355855700645	15.669808802771042	0.00010493112777570696	-13.133895482779849	13.047697196739197	0.00038446301938443127	207.0	0.1190647869749206	6.661627288613925	63.833832596766925	1427.1521203791422	Tmax_day	6	3506931	C	17.339251338480494	21
Tmax_day	S6_3506931	6.0	3506931.0	2	12.5363819096718	7.450210434829909e-06	4.205355855700645	15.669808802771042	0.00010493112777570696	-13.133895482779849	13.047697196739197	0.00038446301938443127	207.0	0.1190647869749206	6.661627288613925	63.833832596766925	1427.1521203791422	Tmax_day	6	3506931	T	8.928539627079203	180
Tmax_day	S6_3506931	6.0	3506931.0	2	12.5363819096718	7.450210434829909e-06	4.205355855700645	15.669808802771042	0.00010493112777570696	-13.133895482779849	13.047697196739197	0.00038446301938443127	207.0	0.1190647869749206	6.661627288613925	63.833832596766925	1427.1521203791422	Tmax_day	6	3506931	Y	0.0	6
Tmax_day	S6_3542472	6.0	3542472.0	2	12.5363819096718	7.450210434829909e-06	4.205355855700645	15.669808802771042	0.00010493112777570696	-13.133895482779849	13.047697196739197	0.00038446301938443127	207.0	0.1190647869749206	6.661627288613925	63.833832596766925	1427.1521203791422	Tmax_day	6	3542472	A	17.339251338480494	21
Tmax_day	S6_3542472	6.0	3542472.0	2	12.5363819096718	7.450210434829909e-06	4.205355855700645	15.669808802771042	0.00010493112777570696	-13.133895482779849	13.047697196739197	0.00038446301938443127	207.0	0.1190647869749206	6.661627288613925	63.833832596766925	1427.1521203791422	Tmax_day	6	3542472	G	8.928539627079203	180
Tmax_day	S6_3542472	6.0	3542472.0	2	12.5363819096718	7.450210434829909e-06	4.205355855700645	15.669808802771042	0.00010493112777570696	-13.133895482779849	13.047697196739197	0.00038446301938443127	207.0	0.1190647869749206	6.661627288613925	63.833832596766925	1427.1521203791422	Tmax_day	6	3542472	R	0.0	6
Tmax_day	S6_3951547	6.0	3951547.0	2	13.754796751292917	2.5395942474753784e-06	4.887906798989377	21.260198823757364	7.163076254301351e-06	-10.014741295368651	11.135910930129423	0.0010103941048974	207.0	0.13063673050775	6.661627288613925	63.833832596766925	1427.1521203791422	Tmax_day	6	3951547	A	14.902648094358028	22
Tmax_day	S6_3951547	6.0	3951547.0	2	13.754796751292917	2.5395942474753784e-06	4.887906798989377	21.260198823757364	7.163076254301351e-06	-10.014741295368651	11.135910930129423	0.0010103941048974	207.0	0.13063673050775	6.661627288613925	63.833832596766925	1427.1521203791422	Tmax_day	6	3951547	G	5.126834496379274	176
Tmax_day	S6_3951547	6.0	3951547.0	2	13.754796751292917	2.5395942474753784e-06	4.887906798989377	21.260198823757364	7.163076254301351e-06	-10.014741295368651	11.135910930129423	0.0010103941048974	207.0	0.13063673050775	6.661627288613925	63.833832596766925	1427.1521203791422	Tmax_day	6	3951547	R	0.0	9
Tmax_day	S7_16185700	7.0	16185700.0	1	26.21499859129905	7.15537160082865e-07							207.0	0.1244889971169757	6.661627288613925	63.833832596766925	1427.1521203791422	Tmax_day	7	16185700	G	-10.090271303012171	184
Tmax_day	S7_16185700	7.0	16185700.0	1	26.21499859129905	7.15537160082865e-07							207.0	0.1244889971169757	6.661627288613925	63.833832596766925	1427.1521203791422	Tmax_day	7	16185700	R	0.0	23
Tmax_day	S8_4219913	8.0	4219913.0	2	12.798534685228464	6.581479136236745e-06	-4.643193423727325	19.048093414368594	2.1936650397215975e-05	7.935728660209634	3.3422549085504807	0.0692544364469945	180.0	0.1346583100891238	6.661627288613925	63.833832596766925	1427.1521203791422	Tmax_day	8	4219913	G	-12.57892208393696	83
Tmax_day	S8_4219913	8.0	4219913.0	2	12.798534685228464	6.581479136236745e-06	-4.643193423727325	19.048093414368594	2.1936650397215975e-05	7.935728660209634	3.3422549085504807	0.0692544364469945	180.0	0.1346583100891238	6.661627288613925	63.833832596766925	1427.1521203791422	Tmax_day	8	4219913	T	-3.2925352364823084	93
Tmax_day	S8_4219913	8.0	4219913.0	2	12.798534685228464	6.581479136236745e-06	-4.643193423727325	19.048093414368594	2.1936650397215975e-05	7.935728660209634	3.3422549085504807	0.0692544364469945	180.0	0.1346583100891238	6.661627288613925	63.833832596766925	1427.1521203791422	Tmax_day	8	4219913	K	0.0	4
Tmax_day	S8_4243866	8.0	4243866.0	1	20.816878994623305	8.806609146091417e-06							207.0	0.0988545690788717	6.661627288613925	63.833832596766925	1427.1521203791422	Tmax_day	8	4243866	G	-6.995231526227201	97
Tmax_day	S8_4243866	8.0	4243866.0	1	20.816878994623305	8.806609146091417e-06							207.0	0.0988545690788717	6.661627288613925	63.833832596766925	1427.1521203791422	Tmax_day	8	4243866	R	0.0	110
Tmax_day	S8_4253039	8.0	4253039.0	1	21.00826272894329	8.13251591626504e-06							203.0	0.1031475101342404	6.661627288613925	63.833832596766925	1427.1521203791422	Tmax_day	8	4253039	A	-6.964111173878735	92
Tmax_day	S8_4253039	8.0	4253039.0	1	21.00826272894329	8.13251591626504e-06							203.0	0.1031475101342404	6.661627288613925	63.833832596766925	1427.1521203791422	Tmax_day	8	4253039	M	0.0	111
Tmax_day	S9_3202252	9.0	3202252.0	2	13.592090729829817	2.930146654961456e-06	0.3244607575203897	0.0402981648653451	0.8411037499390954	9.054441931836744	24.87157363506564	1.3312338369235376e-06	207.0	0.1290914235823051	6.661627288613925	63.833832596766925	1427.1521203791422	Tmax_day	9	3202252	C	-8.729981174316354	21
Tmax_day	S9_3202252	9.0	3202252.0	2	13.592090729829817	2.930146654961456e-06	0.3244607575203897	0.0402981648653451	0.8411037499390954	9.054441931836744	24.87157363506564	1.3312338369235376e-06	207.0	0.1290914235823051	6.661627288613925	63.833832596766925	1427.1521203791422	Tmax_day	9	3202252	T	-9.378902689357131	14
Tmax_day	S9_3202252	9.0	3202252.0	2	13.592090729829817	2.930146654961456e-06	0.3244607575203897	0.0402981648653451	0.8411037499390954	9.054441931836744	24.87157363506564	1.3312338369235376e-06	207.0	0.1290914235823051	6.661627288613925	63.833832596766925	1427.1521203791422	Tmax_day	9	3202252	Y	0.0	172
Tmax_day	S9_3202259	9.0	3202259.0	2	13.5920907298298	2.9301466549614927e-06	-0.324460757520387	0.0402981648653444	0.8411037499390954	9.054441931836738	24.8715736350656	1.3312338369235552e-06	207.0	0.129091423582305	6.661627288613925	63.833832596766925	1427.1521203791422	Tmax_day	9	3202259	A	-9.378902689357124	14
Tmax_day	S9_3202259	9.0	3202259.0	2	13.5920907298298	2.9301466549614927e-06	-0.324460757520387	0.0402981648653444	0.8411037499390954	9.054441931836738	24.8715736350656	1.3312338369235552e-06	207.0	0.129091423582305	6.661627288613925	63.833832596766925	1427.1521203791422	Tmax_day	9	3202259	G	-8.72998117431635	21
Tmax_day	S9_3202259	9.0	3202259.0	2	13.5920907298298	2.9301466549614927e-06	-0.324460757520387	0.0402981648653444	0.8411037499390954	9.054441931836738	24.8715736350656	1.3312338369235552e-06	207.0	0.129091423582305	6.661627288613925	63.833832596766925	1427.1521203791422	Tmax_day	9	3202259	R	0.0	172
