# Supplementary material for: Dynamic monitoring of rice plant height during the early growth stage using UAV-LiDAR and GWAS analysis of growth rate
Source: Front Plant Sci. 2026 Jun 10;17:1795968. doi: 10.3389/fpls.2026.1795968 (PMC13290948; doi:10.3389/fpls.2026.1795968)
Supplement: Supplementary file 2 [file DataSheet2.csv]

Trait_x	Marker	Chr	Pos	df	F	p	add_effect	add_F	add_p	dom_effect	dom_F	dom_p	errordf	MarkerR2	Genetic Var	Residual Var	-2LnLikelihood	Trait_y	Locus	Site	Allele	Effect	Obs
Tmax_day	S6_14899871	6.0	14899871.0	1	20.81687922776581	8.949291996750533e-06							201.0	0.1039688858945465	17.340200308024077	56.470751927736366	1427.0310802796948	Tmax_day	6	14899871	G	8.884800841767913	175
Tmax_day	S6_14899871	6.0	14899871.0	1	20.81687922776581	8.949291996750533e-06							201.0	0.1039688858945465	17.340200308024077	56.470751927736366	1427.0310802796948	Tmax_day	6	14899871	R	0.0	26
Tmax_day	S6_19960956	6.0	19960956.0	1	23.049650248976807	3.097150177939812e-06							206.0	0.1143931566948672	17.340200308024077	56.470751927736366	1427.0310802796948	Tmax_day	6	19960956	G	-7.193804187576664	41
Tmax_day	S6_19960956	6.0	19960956.0	1	23.049650248976807	3.097150177939812e-06							206.0	0.1143931566948672	17.340200308024077	56.470751927736366	1427.0310802796948	Tmax_day	6	19960956	R	0.0	165
Tmax_day	S9_7760530	9.0	7760530.0	2	12.660005105275951	6.699117132926247e-06	-6.638039399511968	24.385809466071613	1.6717103668969083e-06	1.6283945274948337	0.0969541048594009	0.7558434997538004	206.0	0.1256607308243162	17.340200308024077	56.470751927736366	1427.0310802796948	Tmax_day	9	7760530	C	-8.266433927006801	16
Tmax_day	S9_7760530	9.0	7760530.0	2	12.660005105275951	6.699117132926247e-06	-6.638039399511968	24.385809466071613	1.6717103668969083e-06	1.6283945274948337	0.0969541048594009	0.7558434997538004	206.0	0.1256607308243162	17.340200308024077	56.470751927736366	1427.0310802796948	Tmax_day	9	7760530	T	5.009644872017134	187
Tmax_day	S9_7760530	9.0	7760530.0	2	12.660005105275951	6.699117132926247e-06	-6.638039399511968	24.385809466071613	1.6717103668969083e-06	1.6283945274948337	0.0969541048594009	0.7558434997538004	206.0	0.1256607308243162	17.340200308024077	56.470751927736366	1427.0310802796948	Tmax_day	9	7760530	Y	0.0	3
Tmax_day	S10_8170715	10.0	8170715.0	1	20.86560515885457	8.628733908741404e-06							206.0	0.1035539548187301	17.340200308024077	56.470751927736366	1427.0310802796948	Tmax_day	10	8170715	T	-9.744129307284936	182
Tmax_day	S10_8170715	10.0	8170715.0	1	20.86560515885457	8.628733908741404e-06							206.0	0.1035539548187301	17.340200308024077	56.470751927736366	1427.0310802796948	Tmax_day	10	8170715	Y	0.0	24
Tmax_day	S10_12122707	10.0	12122707.0	1	22.570556919152917	3.8731051216051945e-06							206.0	0.1120154634215195	17.340200308024077	56.470751927736366	1427.0310802796948	Tmax_day	10	12122707	T	9.966069022371386	22
Tmax_day	S10_12122707	10.0	12122707.0	1	22.570556919152917	3.8731051216051945e-06							206.0	0.1120154634215195	17.340200308024077	56.470751927736366	1427.0310802796948	Tmax_day	10	12122707	Y	0.0	184
