# Supplementary material for: Dynamic monitoring of rice plant height during the early growth stage using UAV-LiDAR and GWAS analysis of growth rate
Source: Front Plant Sci. 2026 Jun 10;17:1795968. doi: 10.3389/fpls.2026.1795968 (PMC13290948; doi:10.3389/fpls.2026.1795968)
Supplement: Supplementary file 3 [file DataSheet3.csv]

Trait_x	Marker	Chr	Pos	df	F	p	add_effect	add_F	add_p	dom_effect	dom_F	dom_p	errordf	MarkerR2	Genetic Var	Residual Var	-2LnLikelihood	Trait_y	Locus	Site	Allele	Effect	Obs
Tmax_day	S1_4590420	1.0	4590420.0	2	13.73290781623498	2.5485103088236247e-06	0.1177690099210222	0.0019964179829662	0.964405265552094	-14.858097513467907	14.41289754010018	0.0001938081135323285	211.0	0.1311932364209587	0.7737010167072748	75.95746772567904	1472.587747766414	Tmax_day	1	4590420	C	14.975866523388929	197
Tmax_day	S1_4590420	1.0	4590420.0	2	13.73290781623498	2.5485103088236247e-06	0.1177690099210222	0.0019964179829662	0.964405265552094	-14.858097513467907	14.41289754010018	0.0001938081135323285	211.0	0.1311932364209587	0.7737010167072748	75.95746772567904	1472.587747766414	Tmax_day	1	4590420	T	14.740328503546884	3
Tmax_day	S1_4590420	1.0	4590420.0	2	13.73290781623498	2.5485103088236247e-06	0.1177690099210222	0.0019964179829662	0.964405265552094	-14.858097513467907	14.41289754010018	0.0001938081135323285	211.0	0.1311932364209587	0.7737010167072748	75.95746772567904	1472.587747766414	Tmax_day	1	4590420	Y	0.0	11
Tmax_day	S2_10505752	2.0	10505752.0	1	23.581787599120528	2.3794602752475478e-06							211.0	0.1126407850805929	0.7737010167072748	75.95746772567904	1472.587747766414	Tmax_day	2	10505752	T	7.9805403565260065	173
Tmax_day	S2_10505752	2.0	10505752.0	1	23.581787599120528	2.3794602752475478e-06							211.0	0.1126407850805929	0.7737010167072748	75.95746772567904	1472.587747766414	Tmax_day	2	10505752	K	0.0	38
Tmax_day	S2_10505753	2.0	10505753.0	1	23.581787599120528	2.3794602752475478e-06							211.0	0.1126407850805929	0.7737010167072748	75.95746772567904	1472.587747766414	Tmax_day	2	10505753	T	7.9805403565260065	173
Tmax_day	S2_10505753	2.0	10505753.0	1	23.581787599120528	2.3794602752475478e-06							211.0	0.1126407850805929	0.7737010167072748	75.95746772567904	1472.587747766414	Tmax_day	2	10505753	W	0.0	38
Tmax_day	S2_13803462	2.0	13803462.0	2	13.61840089710152	5.256506009954384e-06	-1.564817282778364	0.7785615025516746	0.3795232062224931	-19.27515802423258	21.73055227450796	8.938399749580993e-06	117.0	0.1967346067650139	0.7737010167072748	75.95746772567904	1472.587747766414	Tmax_day	2	13803462	A	17.710340741454218	7
Tmax_day	S2_13803462	2.0	13803462.0	2	13.61840089710152	5.256506009954384e-06	-1.564817282778364	0.7785615025516746	0.3795232062224931	-19.27515802423258	21.73055227450796	8.938399749580993e-06	117.0	0.1967346067650139	0.7737010167072748	75.95746772567904	1472.587747766414	Tmax_day	2	13803462	G	20.839975307010945	104
Tmax_day	S2_13803462	2.0	13803462.0	2	13.61840089710152	5.256506009954384e-06	-1.564817282778364	0.7785615025516746	0.3795232062224931	-19.27515802423258	21.73055227450796	8.938399749580993e-06	117.0	0.1967346067650139	0.7737010167072748	75.95746772567904	1472.587747766414	Tmax_day	2	13803462	R	0.0	6
Tmax_day	S2_13803468	2.0	13803468.0	2	13.848340118400603	4.2246280121848325e-06	1.5302524420073116	0.7475686636435193	0.3890951655399299	-19.39109206741307	22.09432692588961	7.440431110666093e-06	120.0	0.2003606323533935	0.7737010167072748	75.95746772567904	1472.587747766414	Tmax_day	2	13803468	A	20.921344509420383	107
Tmax_day	S2_13803468	2.0	13803468.0	2	13.848340118400603	4.2246280121848325e-06	1.5302524420073116	0.7475686636435193	0.3890951655399299	-19.39109206741307	22.09432692588961	7.440431110666093e-06	120.0	0.2003606323533935	0.7737010167072748	75.95746772567904	1472.587747766414	Tmax_day	2	13803468	G	17.86083962540576	7
Tmax_day	S2_13803468	2.0	13803468.0	2	13.848340118400603	4.2246280121848325e-06	1.5302524420073116	0.7475686636435193	0.3890951655399299	-19.39109206741307	22.09432692588961	7.440431110666093e-06	120.0	0.2003606323533935	0.7737010167072748	75.95746772567904	1472.587747766414	Tmax_day	2	13803468	R	0.0	6
Tmax_day	S3_7403919	3.0	7403919.0	1	21.08815435840637	7.747504985280282e-06							207.0	0.1031485239860325	0.7737010167072748	75.95746772567904	1472.587747766414	Tmax_day	3	7403919	-	6.638954898686976	149
Tmax_day	S3_7403919	3.0	7403919.0	1	21.08815435840637	7.747504985280282e-06							207.0	0.1031485239860325	0.7737010167072748	75.95746772567904	1472.587747766414	Tmax_day	3	7403919	0	0.0	58
Tmax_day	S4_7638850	4.0	7638850.0	2	14.1901578693485	6.538952257849696e-06	-0.6063485906730932	0.2317515129075594	0.6317085731941186	-22.235969418663476	28.245983624276967	1.175302604896834e-06	79.0	0.2792685750254466	0.7737010167072748	75.95746772567904	1472.587747766414	Tmax_day	4	7638850	A	21.62962082799038	27
Tmax_day	S4_7638850	4.0	7638850.0	2	14.1901578693485	6.538952257849696e-06	-0.6063485906730932	0.2317515129075594	0.6317085731941186	-22.235969418663476	28.245983624276967	1.175302604896834e-06	79.0	0.2792685750254466	0.7737010167072748	75.95746772567904	1472.587747766414	Tmax_day	4	7638850	G	22.84231800933657	47
Tmax_day	S4_7638850	4.0	7638850.0	2	14.1901578693485	6.538952257849696e-06	-0.6063485906730932	0.2317515129075594	0.6317085731941186	-22.235969418663476	28.245983624276967	1.175302604896834e-06	79.0	0.2792685750254466	0.7737010167072748	75.95746772567904	1472.587747766414	Tmax_day	4	7638850	R	0.0	5
Tmax_day	S4_19803172	4.0	19803172.0	1	24.388369044247813	1.6357989859756745e-06							211.0	0.1164935026419185	0.7737010167072748	75.95746772567904	1472.587747766414	Tmax_day	4	19803172	C	7.941672714839257	168
Tmax_day	S4_19803172	4.0	19803172.0	1	24.388369044247813	1.6357989859756745e-06							211.0	0.1164935026419185	0.7737010167072748	75.95746772567904	1472.587747766414	Tmax_day	4	19803172	Y	0.0	43
Tmax_day	S5_7544053	5.0	7544053.0	1	23.09136070058525	8.696862936407367e-06							76.0	0.2369684469974126	0.7737010167072748	75.95746772567904	1472.587747766414	Tmax_day	5	7544053	C	-15.6984283250342	13
Tmax_day	S5_7544053	5.0	7544053.0	1	23.09136070058525	8.696862936407367e-06							76.0	0.2369684469974126	0.7737010167072748	75.95746772567904	1472.587747766414	Tmax_day	5	7544053	T	0.0	63
Tmax_day	S5_15396647	5.0	15396647.0	1	21.079318386370595	7.69897885131735e-06							211.0	0.1006874886827113	0.7737010167072748	75.95746772567904	1472.587747766414	Tmax_day	5	15396647	G	-8.949926616251389	186
Tmax_day	S5_15396647	5.0	15396647.0	1	21.079318386370595	7.69897885131735e-06							211.0	0.1006874886827113	0.7737010167072748	75.95746772567904	1472.587747766414	Tmax_day	5	15396647	R	0.0	25
Tmax_day	S5_26066319	5.0	26066319.0	1	26.879022052507047	5.198601544291257e-07							211.0	0.1283903577481921	0.7737010167072748	75.95746772567904	1472.587747766414	Tmax_day	5	26066319	A	-6.92808350333415	145
Tmax_day	S5_26066319	5.0	26066319.0	1	26.879022052507047	5.198601544291257e-07							211.0	0.1283903577481921	0.7737010167072748	75.95746772567904	1472.587747766414	Tmax_day	5	26066319	R	0.0	66
Tmax_day	S5_26066354	5.0	26066354.0	1	22.22439455587453	4.48875711317063e-06							211.0	0.1061570604091067	0.7737010167072748	75.95746772567904	1472.587747766414	Tmax_day	5	26066354	T	-5.968663467315103	126
Tmax_day	S5_26066354	5.0	26066354.0	1	22.22439455587453	4.48875711317063e-06							211.0	0.1061570604091067	0.7737010167072748	75.95746772567904	1472.587747766414	Tmax_day	5	26066354	K	0.0	85
Tmax_day	S5_26066361	5.0	26066361.0	1	22.6196122564398	3.72938309786167e-06							211.0	0.1080448575865809	0.7737010167072748	75.95746772567904	1472.587747766414	Tmax_day	5	26066361	G	-6.083323491340714	128
Tmax_day	S5_26066361	5.0	26066361.0	1	22.6196122564398	3.72938309786167e-06							211.0	0.1080448575865809	0.7737010167072748	75.95746772567904	1472.587747766414	Tmax_day	5	26066361	R	0.0	83
Tmax_day	S6_19086770	6.0	19086770.0	1	22.57894740103216	3.812197625535208e-06							210.0	0.1082052351941001	0.7737010167072748	75.95746772567904	1472.587747766414	Tmax_day	6	19086770	T	8.900843456704905	183
Tmax_day	S6_19086770	6.0	19086770.0	1	22.57894740103216	3.812197625535208e-06							210.0	0.1082052351941001	0.7737010167072748	75.95746772567904	1472.587747766414	Tmax_day	6	19086770	Y	0.0	27
Tmax_day	S7_13833704	7.0	13833704.0	2	12.751137118537672	6.115201740161943e-06	6.21474673397352	17.49031792328102	4.3107334219543045e-05	8.38466958370914	22.82128897496994	3.4240781294280707e-06	209.0	0.1220305614666431	0.7737010167072748	75.95746772567904	1472.587747766414	Tmax_day	7	13833704	A	-2.169922849735621	137
Tmax_day	S7_13833704	7.0	13833704.0	2	12.751137118537672	6.115201740161943e-06	6.21474673397352	17.49031792328102	4.3107334219543045e-05	8.38466958370914	22.82128897496994	3.4240781294280707e-06	209.0	0.1220305614666431	0.7737010167072748	75.95746772567904	1472.587747766414	Tmax_day	7	13833704	G	-14.59941631768266	12
Tmax_day	S7_13833704	7.0	13833704.0	2	12.751137118537672	6.115201740161943e-06	6.21474673397352	17.49031792328102	4.3107334219543045e-05	8.38466958370914	22.82128897496994	3.4240781294280707e-06	209.0	0.1220305614666431	0.7737010167072748	75.95746772567904	1472.587747766414	Tmax_day	7	13833704	R	0.0	60
Tmax_day	S7_15697380	7.0	15697380.0	2	14.391367413566249	1.4476875844486077e-06	-5.30730570501369	14.39687628208864	0.00019613144438884272	8.795043769738712	19.40710929595658	1.7201889348135636e-05	208.0	0.1387734657139308	0.7737010167072748	75.95746772567904	1472.587747766414	Tmax_day	7	15697380	C	-14.1023494747524	21
Tmax_day	S7_15697380	7.0	15697380.0	2	14.391367413566249	1.4476875844486077e-06	-5.30730570501369	14.39687628208864	0.00019613144438884272	8.795043769738712	19.40710929595658	1.7201889348135636e-05	208.0	0.1387734657139308	0.7737010167072748	75.95746772567904	1472.587747766414	Tmax_day	7	15697380	T	-3.487738064725022	159
Tmax_day	S7_15697380	7.0	15697380.0	2	14.391367413566249	1.4476875844486077e-06	-5.30730570501369	14.39687628208864	0.00019613144438884272	8.795043769738712	19.40710929595658	1.7201889348135636e-05	208.0	0.1387734657139308	0.7737010167072748	75.95746772567904	1472.587747766414	Tmax_day	7	15697380	Y	0.0	28
Tmax_day	S9_6803885	9.0	6803885.0	2	16.119391399391844	8.551806106252156e-07	-11.613987205636093	31.72821540010261	1.6349342086192525e-07	9.11718145432782	7.295920258329152	0.0081185770507116	108.0	0.2324138917167823	0.7737010167072748	75.95746772567904	1472.587747766414	Tmax_day	9	6803885	A	-20.731168659963917	6
Tmax_day	S9_6803885	9.0	6803885.0	2	16.119391399391844	8.551806106252156e-07	-11.613987205636093	31.72821540010261	1.6349342086192525e-07	9.11718145432782	7.295920258329152	0.0081185770507116	108.0	0.2324138917167823	0.7737010167072748	75.95746772567904	1472.587747766414	Tmax_day	9	6803885	C	2.4968057513082726	92
Tmax_day	S9_6803885	9.0	6803885.0	2	16.119391399391844	8.551806106252156e-07	-11.613987205636093	31.72821540010261	1.6349342086192525e-07	9.11718145432782	7.295920258329152	0.0081185770507116	108.0	0.2324138917167823	0.7737010167072748	75.95746772567904	1472.587747766414	Tmax_day	9	6803885	M	0.0	10
Tmax_day	S9_6803984	9.0	6803984.0	2	14.06752291537223	7.714787192269017e-06	12.41851015565302	26.635636892947275	2.3130884038916e-06	1.975923312506751	0.123340388880419	0.7265252515102754	76.0	0.263042111301566	0.7737010167072748	75.95746772567904	1472.587747766414	Tmax_day	9	6803984	G	10.44258684314627	69
Tmax_day	S9_6803984	9.0	6803984.0	2	14.06752291537223	7.714787192269017e-06	12.41851015565302	26.635636892947275	2.3130884038916e-06	1.975923312506751	0.123340388880419	0.7265252515102754	76.0	0.263042111301566	0.7737010167072748	75.95746772567904	1472.587747766414	Tmax_day	9	6803984	T	-14.394433468159772	4
Tmax_day	S9_6803984	9.0	6803984.0	2	14.06752291537223	7.714787192269017e-06	12.41851015565302	26.635636892947275	2.3130884038916e-06	1.975923312506751	0.123340388880419	0.7265252515102754	76.0	0.263042111301566	0.7737010167072748	75.95746772567904	1472.587747766414	Tmax_day	9	6803984	K	0.0	3
Tmax_day	S9_6803998	9.0	6803998.0	2	13.99064419597408	8.146282578240244e-06	12.386996759515892	26.43211480205253	2.495028518282997e-06	1.7844017851588465	0.1005217315683903	0.7521758228497712	76.0	0.260912606509866	0.7737010167072748	75.95746772567904	1472.587747766414	Tmax_day	9	6803998	C	10.602594974357045	69
Tmax_day	S9_6803998	9.0	6803998.0	2	13.99064419597408	8.146282578240244e-06	12.386996759515892	26.43211480205253	2.495028518282997e-06	1.7844017851588465	0.1005217315683903	0.7521758228497712	76.0	0.260912606509866	0.7737010167072748	75.95746772567904	1472.587747766414	Tmax_day	9	6803998	T	-14.171398544674735	4
Tmax_day	S9_6803998	9.0	6803998.0	2	13.99064419597408	8.146282578240244e-06	12.386996759515892	26.43211480205253	2.495028518282997e-06	1.7844017851588465	0.1005217315683903	0.7521758228497712	76.0	0.260912606509866	0.7737010167072748	75.95746772567904	1472.587747766414	Tmax_day	9	6803998	Y	0.0	3
Tmax_day	S9_6804009	9.0	6804009.0	2	14.173238890773684	7.358680914886514e-06	12.468058638826989	26.7744355129752	2.257257551651945e-06	1.7842860338267783	0.1004990711649026	0.7522172880886016	75.0	0.2656095265100794	0.7737010167072748	75.95746772567904	1472.587747766414	Tmax_day	9	6804009	C	10.683772605000213	68
Tmax_day	S9_6804009	9.0	6804009.0	2	14.173238890773684	7.358680914886514e-06	12.468058638826989	26.7744355129752	2.257257551651945e-06	1.7842860338267783	0.1004990711649026	0.7522172880886016	75.0	0.2656095265100794	0.7737010167072748	75.95746772567904	1472.587747766414	Tmax_day	9	6804009	T	-14.252344672653768	4
Tmax_day	S9_6804009	9.0	6804009.0	2	14.173238890773684	7.358680914886514e-06	12.468058638826989	26.7744355129752	2.257257551651945e-06	1.7842860338267783	0.1004990711649026	0.7522172880886016	75.0	0.2656095265100794	0.7737010167072748	75.95746772567904	1472.587747766414	Tmax_day	9	6804009	Y	0.0	3
Tmax_day	S10_636504	10.0	636504.0	1	23.42379798434433	2.561221228149991e-06							211.0	0.1118861317631471	0.7737010167072748	75.95746772567904	1472.587747766414	Tmax_day	10	636504	T	-8.671788561664158	179
Tmax_day	S10_636504	10.0	636504.0	1	23.42379798434433	2.561221228149991e-06							211.0	0.1118861317631471	0.7737010167072748	75.95746772567904	1472.587747766414	Tmax_day	10	636504	W	0.0	32
Tmax_day	S10_1341303	10.0	1341303.0	1	23.944609229422003	3.717316367684415e-06							109.0	0.2596130342236336	0.7737010167072748	75.95746772567904	1472.587747766414	Tmax_day	10	1341303	C	16.63622806651034	101
Tmax_day	S10_1341303	10.0	1341303.0	1	23.944609229422003	3.717316367684415e-06							109.0	0.2596130342236336	0.7737010167072748	75.95746772567904	1472.587747766414	Tmax_day	10	1341303	T	0.0	8
Tmax_day	S10_1341326	10.0	1341326.0	1	24.785544378683237	2.678283504780004e-06							107.0	0.2881696693710519	0.7737010167072748	75.95746772567904	1472.587747766414	Tmax_day	10	1341326	C	16.935474773525698	99
Tmax_day	S10_1341326	10.0	1341326.0	1	24.785544378683237	2.678283504780004e-06							107.0	0.2881696693710519	0.7737010167072748	75.95746772567904	1472.587747766414	Tmax_day	10	1341326	T	0.0	8
Tmax_day	S10_8464099	10.0	8464099.0	2	13.405059644693033	3.441572052958238e-06	1.3067028722467686	2.1123444020749798	0.1476826055423465	6.677290837233633	23.485874705263512	2.5199358161777216e-06	208.0	0.1293188008462677	0.7737010167072748	75.95746772567904	1472.587747766414	Tmax_day	10	8464099	C	-5.370587964986864	60
Tmax_day	S10_8464099	10.0	8464099.0	2	13.405059644693033	3.441572052958238e-06	1.3067028722467686	2.1123444020749798	0.1476826055423465	6.677290837233633	23.485874705263512	2.5199358161777216e-06	208.0	0.1293188008462677	0.7737010167072748	75.95746772567904	1472.587747766414	Tmax_day	10	8464099	T	-7.983993709480401	64
Tmax_day	S10_8464099	10.0	8464099.0	2	13.405059644693033	3.441572052958238e-06	1.3067028722467686	2.1123444020749798	0.1476826055423465	6.677290837233633	23.485874705263512	2.5199358161777216e-06	208.0	0.1293188008462677	0.7737010167072748	75.95746772567904	1472.587747766414	Tmax_day	10	8464099	Y	0.0	84
Tmax_day	S10_22802734	10.0	22802734.0	2	12.474058047704297	9.238589294356758e-06	-11.437748365141374	13.062009653415862	0.0004032088200621295	2.2516036500778114	0.3194933321136053	0.5727040135584475	168.0	0.143743370532348	0.7737010167072748	75.95746772567904	1472.587747766414	Tmax_day	10	22802734	A	-13.689352015219184	2
Tmax_day	S10_22802734	10.0	22802734.0	2	12.474058047704297	9.238589294356758e-06	-11.437748365141374	13.062009653415862	0.0004032088200621295	2.2516036500778114	0.3194933321136053	0.5727040135584475	168.0	0.143743370532348	0.7737010167072748	75.95746772567904	1472.587747766414	Tmax_day	10	22802734	G	9.186144715063564	153
Tmax_day	S10_22802734	10.0	22802734.0	2	12.474058047704297	9.238589294356758e-06	-11.437748365141374	13.062009653415862	0.0004032088200621295	2.2516036500778114	0.3194933321136053	0.5727040135584475	168.0	0.143743370532348	0.7737010167072748	75.95746772567904	1472.587747766414	Tmax_day	10	22802734	R	0.0	13
Tmax_day	S11_19764684	11.0	19764684.0	2	14.139164869792817	2.615583868297756e-06	6.728368936966959	26.202892402789374	1.0196086179094266e-06	10.415716443902632	9.255386355200503	0.0028149279404014	145.0	0.2454878721781852	0.7737010167072748	75.95746772567904	1472.587747766414	Tmax_day	11	19764684	G	-3.687347506935673	121
Tmax_day	S11_19764684	11.0	19764684.0	2	14.139164869792817	2.615583868297756e-06	6.728368936966959	26.202892402789374	1.0196086179094266e-06	10.415716443902632	9.255386355200503	0.0028149279404014	145.0	0.2454878721781852	0.7737010167072748	75.95746772567904	1472.587747766414	Tmax_day	11	19764684	T	-17.14408538086959	16
Tmax_day	S11_19764684	11.0	19764684.0	2	14.139164869792817	2.615583868297756e-06	6.728368936966959	26.202892402789374	1.0196086179094266e-06	10.415716443902632	9.255386355200503	0.0028149279404014	145.0	0.2454878721781852	0.7737010167072748	75.95746772567904	1472.587747766414	Tmax_day	11	19764684	K	0.0	8
Tmax_day	S11_21129793	11.0	21129793.0	2	14.144257432876774	1.8047654037490529e-06	4.453510276254572	10.94072330973168	0.0011163223441583	9.645370221575366	27.510622704772825	3.980109214802766e-07	207.0	0.1369453338619478	0.7737010167072748	75.95746772567904	1472.587747766414	Tmax_day	11	21129793	G	-5.191859945320795	151
Tmax_day	S11_21129793	11.0	21129793.0	2	14.144257432876774	1.8047654037490529e-06	4.453510276254572	10.94072330973168	0.0011163223441583	9.645370221575366	27.510622704772825	3.980109214802766e-07	207.0	0.1369453338619478	0.7737010167072748	75.95746772567904	1472.587747766414	Tmax_day	11	21129793	-	-14.098880497829938	14
Tmax_day	S11_21129793	11.0	21129793.0	2	14.144257432876774	1.8047654037490529e-06	4.453510276254572	10.94072330973168	0.0011163223441583	9.645370221575366	27.510622704772825	3.980109214802766e-07	207.0	0.1369453338619478	0.7737010167072748	75.95746772567904	1472.587747766414	Tmax_day	11	21129793	0	0.0	42
Tmax_day	S12_2111617	12.0	2111617.0	2	15.635182519273105	5.262338377635902e-07	9.339641633381722	29.762148086281456	1.534360985609752e-07	4.980897543905847	3.447632465118551	0.0649153193241934	195.0	0.1697772539677685	0.7737010167072748	75.95746772567904	1472.587747766414	Tmax_day	12	2111617	C	4.358744089475874	170
Tmax_day	S12_2111617	12.0	2111617.0	2	15.635182519273105	5.262338377635902e-07	9.339641633381722	29.762148086281456	1.534360985609752e-07	4.980897543905847	3.447632465118551	0.0649153193241934	195.0	0.1697772539677685	0.7737010167072748	75.95746772567904	1472.587747766414	Tmax_day	12	2111617	T	-14.32053917728757	8
Tmax_day	S12_2111617	12.0	2111617.0	2	15.635182519273105	5.262338377635902e-07	9.339641633381722	29.762148086281456	1.534360985609752e-07	4.980897543905847	3.447632465118551	0.0649153193241934	195.0	0.1697772539677685	0.7737010167072748	75.95746772567904	1472.587747766414	Tmax_day	12	2111617	Y	0.0	17
Tmax_day	S12_2111703	12.0	2111703.0	2	16.20927502588559	3.183590935832096e-07	-11.085011012781736	32.08931101640941	5.416618893375866e-08	8.137012682453332	6.723134635951595	0.0102615650568459	197.0	0.1758671720229344	0.7737010167072748	75.95746772567904	1472.587747766414	Tmax_day	12	2111703	A	-19.222023695235062	6
Tmax_day	S12_2111703	12.0	2111703.0	2	16.20927502588559	3.183590935832096e-07	-11.085011012781736	32.08931101640941	5.416618893375866e-08	8.137012682453332	6.723134635951595	0.0102615650568459	197.0	0.1758671720229344	0.7737010167072748	75.95746772567904	1472.587747766414	Tmax_day	12	2111703	G	2.947998330328403	179
Tmax_day	S12_2111703	12.0	2111703.0	2	16.20927502588559	3.183590935832096e-07	-11.085011012781736	32.08931101640941	5.416618893375866e-08	8.137012682453332	6.723134635951595	0.0102615650568459	197.0	0.1758671720229344	0.7737010167072748	75.95746772567904	1472.587747766414	Tmax_day	12	2111703	R	0.0	12
Tmax_day	S12_6020092	12.0	6020092.0	1	24.17492890614476	1.806020131819328e-06							211.0	0.1154739843114019	0.7737010167072748	75.95746772567904	1472.587747766414	Tmax_day	12	6020092	T	9.526742262817407	176
Tmax_day	S12_6020092	12.0	6020092.0	1	24.17492890614476	1.806020131819328e-06							211.0	0.1154739843114019	0.7737010167072748	75.95746772567904	1472.587747766414	Tmax_day	12	6020092	Y	0.0	35
Tmax_day	S12_18604780	12.0	18604780.0	2	15.920110257033272	4.909922718701365e-07	-3.552618374410047	4.261606928811098	0.040587197813339	6.325192763560759	7.083855530729889	0.0085666065386676	169.0	0.1915083605853923	0.7737010167072748	75.95746772567904	1472.587747766414	Tmax_day	12	18604780	C	-9.877811137970806	130
Tmax_day	S12_18604780	12.0	18604780.0	2	15.920110257033272	4.909922718701365e-07	-3.552618374410047	4.261606928811098	0.040587197813339	6.325192763560759	7.083855530729889	0.0085666065386676	169.0	0.1915083605853923	0.7737010167072748	75.95746772567904	1472.587747766414	Tmax_day	12	18604780	T	-2.772574389150712	7
Tmax_day	S12_18604780	12.0	18604780.0	2	15.920110257033272	4.909922718701365e-07	-3.552618374410047	4.261606928811098	0.040587197813339	6.325192763560759	7.083855530729889	0.0085666065386676	169.0	0.1915083605853923	0.7737010167072748	75.95746772567904	1472.587747766414	Tmax_day	12	18604780	Y	0.0	32
Tmax_day	S12_18604786	12.0	18604786.0	2	15.361983705863652	7.891813797424916e-07	3.3952567729589944	3.355857025186456	0.0688258077806451	6.562871555677184	6.948289181019076	0.0092158965771551	168.0	0.1855683837722123	0.7737010167072748	75.95746772567904	1472.587747766414	Tmax_day	12	18604786	C	-3.1676147827181893	6
Tmax_day	S12_18604786	12.0	18604786.0	2	15.361983705863652	7.891813797424916e-07	3.3952567729589944	3.355857025186456	0.0688258077806451	6.562871555677184	6.948289181019076	0.0092158965771551	168.0	0.1855683837722123	0.7737010167072748	75.95746772567904	1472.587747766414	Tmax_day	12	18604786	T	-9.958128328636178	132
Tmax_day	S12_18604786	12.0	18604786.0	2	15.361983705863652	7.891813797424916e-07	3.3952567729589944	3.355857025186456	0.0688258077806451	6.562871555677184	6.948289181019076	0.0092158965771551	168.0	0.1855683837722123	0.7737010167072748	75.95746772567904	1472.587747766414	Tmax_day	12	18604786	Y	0.0	30
